# Supplementary material for: Unexpected spatial impact of treatment plant discharges induced by episodic hydrodynamic events: Modelling Lagrangian transport of fine particles by Northern Current intrusions in the bays of Marseille (France)
Source: PLoS One. 2018 Apr 25;13(4):e0195257. doi: 10.1371/journal.pone.0195257 (PMC5918620; doi:10.1371/journal.pone.0195257)
Supplement: S1 Dataset — S1A and S1B (netcdf) correspond to the ICHTHYOP computations of June 2008 and October 2011, respectively. (ZIP) [file pone.0195257.s001.zip]

Archive with 2 entries (2 files):
- S1A_File_Trajectories_June2008.nc
- S1B_File_Trajectories_October2011.nc
